# Supplementary material for: Hypertension: Constraining the Expression of ACE-II by Adopting Optimal Macronutrients Diet Predicted via Support Vector Machine
Source: Nutrients. 2022 Jul 7;14(14):2794. doi: 10.3390/nu14142794 (PMC9318145; doi:10.3390/nu14142794)
Supplement: Supplementary file 1 [file nutrients-14-02794-s001.zip]

Archive with 1 entries (1 files):
- nutrients-1769025-supplementary.pdf
